# Supplementary material for: Affinity proteomic profiling of plasma for proteins associated to area-based mammographic breast density
Source: Breast Cancer Res. 2018 Feb 14;20:14. doi: 10.1186/s13058-018-0940-z (PMC5813412; doi:10.1186/s13058-018-0940-z)
Supplement: Supplementary file 1 — Tables S1-S2 Complete list of antibodies included in serum bead array (SBA) 1 and 2 (sheet 1 and 2). Table S7 Summary of antibody validation (sheet 3). (XLSX 71 kb) [file 13058_2018_940_MOESM1_ESM.xlsx]

## Sheet: Table S1
#	Antibody	Gene	ENSG
1	HPA002199	ABCB1	ENSG00000085563
2	HPA037716	ACAD9	ENSG00000177646
3	HPA046720	ACAD9	ENSG00000177646
4	HPA032003	ACKR3	ENSG00000144476
5	HPA028758	ACLY	ENSG00000131473
6	HPA037724	ACOT12	ENSG00000172497
7	HPA037723	ACOT12	ENSG00000172497
8	HPA038279	ACOX2	ENSG00000168306
9	HPA064845	ACOX2	ENSG00000168306
10	HPA035840	ACOX3	ENSG00000087008
11	HPA041013	ACSM3	ENSG00000005187
12	HPA053517	ACSM3	ENSG00000005187
13	HPA047016	ACTR3, ACTR3B	ENSG00000115091, ENSG00000133627
14	HPA045557	AGER	ENSG00000204305
15	HPA069474	AGER	ENSG00000204305
16	HPA036330	ANAPC1	ENSG00000153107
17	HPA042998	ANAPC1	ENSG00000153107
18	HPA017046	ARHGEF2	ENSG00000116584
19	HPA043437	ARHGEF2	ENSG00000116584
20	HPA045798	ATM	ENSG00000149311
21	HPA030683	ATRIP	ENSG00000164053
22	HPA047590	ATRIP	ENSG00000164053
23	HPA018862	BAG2	ENSG00000112208
24	HPA035354	BARD1	ENSG00000138376
25	HPA035353	BARD1	ENSG00000138376
26	HPA044864	BARD1	ENSG00000138376
27	HPA035734	BCL2L1	ENSG00000171552
28	HPA061308	BCL2L1	ENSG00000171552
29	HPA030947	BDH1	ENSG00000161267
30	HPA005689	BLM	ENSG00000197299
31	HPA066235	BMP4	ENSG00000125378
32	HPA055207	CA9	ENSG00000107159
33	HPA042253	CASP2	ENSG00000106144
34	HPA050678	CASP2	ENSG00000106144
35	HPA002643	CASP3	ENSG00000164305
36	HPA044810	CAV2	ENSG00000105971
37	HPA045228	CCL7	ENSG00000108688
38	HPA054196	CCND2	ENSG00000118971
39	HPA055107	CCND3	ENSG00000112576
40	HPA071369	CCND3	ENSG00000112576
41	HPA048007	CCR10	ENSG00000184451
42	HPA045060	CCR2	ENSG00000121807
43	HPA065041	CCR2	ENSG00000121807
44	HPA047210	CCR9	ENSG00000173585
45	HPA048049	CCR9	ENSG00000173585
46	HPA051814	CD274	ENSG00000120217
47	HPA068883	CD274	ENSG00000120217
48	HPA036723	CD34	ENSG00000174059
49	HPA036722	CD34	ENSG00000174059
50	HPA005855	CDC25A	ENSG00000164045
51	HPA052399	CDC27	ENSG00000004897
52	HPA028129	CDC27	ENSG00000004897
53	HPA004945	CDK2	ENSG00000123374
54	HPA052557	CDK2	ENSG00000123374
55	HPA055266	CDK4	ENSG00000135446
56	HPA068411	CDK4	ENSG00000135446
57	HPA044730	CDSN	ENSG00000204539
58	HPA019044	CFLAR	ENSG00000003402
59	HPA050009	CFLAR	ENSG00000003402
60	HPA021615	CHEK1	ENSG00000149554
61	HPA053199	CLDN15	ENSG00000106404
62	HPA045903	CLDN17	ENSG00000156282
63	HPA030737	CLDN2	ENSG00000165376
64	HPA051548	CLDN2	ENSG00000165376
65	HPA052174	CLDN6	ENSG00000184697
66	HPA059738	COL1A2	ENSG00000164692
67	HPA070798	COL5A1	ENSG00000130635
68	HPA047917	COLEC12	ENSG00000158270
69	HPA044963	CST6	ENSG00000175315
70	HPA047098	CTSV	ENSG00000136943
71	HPA046579	CXCL10	ENSG00000169245
72	HPA031991	CXCR1	ENSG00000163464
73	HPA069496	CXCR1	ENSG00000163464
74	HPA032016	CXCR2	ENSG00000180871
75	HPA031999	CXCR2	ENSG00000180871
76	HPA051227	CYBB	ENSG00000165168
77	HPA037692	CYP2S1	ENSG00000167600
78	HPA069248	CYP2S1	ENSG00000167600
79	HPA012672	DACH1	ENSG00000276644
80	HPA073222	DACH1	ENSG00000276644
81	HPA053712	DCLRE1B	ENSG00000118655
82	HPA053400	DECR2	ENSG00000242612
83	HPA044849	DLD	ENSG00000091140
84	HPA009170	DNM1	ENSG00000106976
85	HPA049910	DNM1	ENSG00000106976
86	HPA048692	DOCK1	ENSG00000150760
87	HPA053277	DOCK1	ENSG00000150760
88	HPA054950	DSP	ENSG00000096696
89	HPA050893	DUOX2	ENSG00000140279
90	HPA069044	DUOX2	ENSG00000140279
91	HPA036401	EHHADH	ENSG00000113790
92	HPA042021	EHHADH	ENSG00000113790
93	HPA052188	EME1	ENSG00000154920
94	HPA067774	EME1	ENSG00000154920
95	HPA028414	EPB41	ENSG00000159023
96	HPA054473	ERBB3	ENSG00000065361
97	HPA029773	ERCC1	ENSG00000012061
98	HPA050182	ERCC1	ENSG00000012061
99	HPA038057	ERCC2	ENSG00000104884
100	HPA069266	ERCC2	ENSG00000104884
101	HPA032149	ERCC3	ENSG00000163161
102	HPA027632	ERCC4	ENSG00000175595
103	HPA027607	ERCC4	ENSG00000175595
104	HPA032075	ERCC5	ENSG00000134899
105	HPA069738	EXO1	ENSG00000174371
106	HPA032094	EXOC2	ENSG00000112685
107	HPA032093	EXOC2	ENSG00000112685
108	HPA043616	F11R	ENSG00000158769
109	HPA061700	F11R	ENSG00000158769
110	HPA051895	FABP5	ENSG00000164687
111	HPA065005	FABP5	ENSG00000164687
112	HPA053734	FANCA	ENSG00000187741
113	HPA070967	FANCA	ENSG00000187741
114	HPA054101	FANCD2	ENSG00000144554
115	HPA063742	FANCD2	ENSG00000144554
116	HPA072104	FANCG	ENSG00000221829
117	HPA031226	FARP2	ENSG00000006607
118	HPA055592	FARP2	ENSG00000006607
119	HPA054959	FASLG	ENSG00000117560
120	HPA027341	FH	ENSG00000091483
121	HPA047848	FOXC2	ENSG00000176692
122	HPA045943	FOXP3	ENSG00000049768
123	HPA069372	FOXP3	ENSG00000049768
124	HPA051844	FUT1	ENSG00000174951
125	HPA071700	FUT1	ENSG00000174951
126	HPA035472	GALM	ENSG00000143891
127	HPA064835	GALM	ENSG00000143891
128	HPA039784	GAR1	ENSG00000109534
129	HPA059098	GAR1	ENSG00000109534
130	HPA029731	GATA3	ENSG00000107485
131	HPA038074	GBE1	ENSG00000114480
132	HPA038075	GBE1	ENSG00000114480
133	HPA047424	GBP1	ENSG00000117228
134	HPA043252	GCDH	ENSG00000105607
135	HPA048492	GCDH	ENSG00000105607
136	HPA036360	GCLC	ENSG00000001084
137	HPA036359	GCLC	ENSG00000001084
138	HPA045206	GDF6	ENSG00000156466
139	HPA034585	GLI1	ENSG00000111087
140	HPA065172	GLI1	ENSG00000111087
141	HPA045506	GPD2	ENSG00000115159
142	HPA052171	GPI	ENSG00000105220
143	HPA044758	GPX1	ENSG00000233276
144	HPA039833	GRB7	ENSG00000141738
145	HPA057084	GRB7	ENSG00000141738
146	HPA019869	GSTP1	ENSG00000084207
147	HPA039482	GYS2	ENSG00000111713
148	HPA057644	GYS2	ENSG00000111713
149	HPA040360	HGF	ENSG00000019991
150	HPA028587	HK2	ENSG00000159399
151	HPA036914	HMGCS1	ENSG00000112972
152	HPA036913	HMGCS1	ENSG00000112972
153	HPA065537	HNRNPA2B1	ENSG00000122566
154	HPA041465	IDH3A	ENSG00000166411
155	HPA049387	IDH3B	ENSG00000101365
156	HPA023149	IDO1	ENSG00000131203
157	HPA027772	IDO1	ENSG00000131203
158	HPA052949	IGF1R	ENSG00000140443
159	HPA040514	IGFBP5	ENSG00000115461
160	HPA068642	IGFBP5	ENSG00000115461
161	HPA027476	IL10	ENSG00000136634
162	HPA051182	IL10	ENSG00000136634
163	HPA041100	IL12B	ENSG00000113302
164	HPA042270	IL4	ENSG00000113520
165	HPA070010	IL4	ENSG00000113520
166	HPA040148	ILK	ENSG00000166333
167	HPA048437	ILK	ENSG00000166333
168	HPA053968	INADL	ENSG00000132849
169	HPA056031	INADL	ENSG00000132849
170	HPA052415	ITGA4	ENSG00000115232
171	HPA074961	ITGA4	ENSG00000115232
172	HPA003737	ITGAL	ENSG00000005844
173	HPA053298	ITGAL	ENSG00000005844
174	HPA035542	KISS1	ENSG00000170498
175	HPA042259	KISS1R	ENSG00000116014
176	HPA070395	KITLG	ENSG00000049130
177	HPA017917	KRT1	ENSG00000167768
178	HPA004132	LAMB1	ENSG00000091136
179	HPA031805	LATS1	ENSG00000131023
180	HPA031803	LATS1	ENSG00000131023
181	HPA041431	LIG1	ENSG00000105486
182	HPA048071	LIG1	ENSG00000105486
183	HPA045675	LIN28A	ENSG00000131914
184	HPA068814	LIN28A	ENSG00000131914
185	HPA036630	LIN28B	ENSG00000187772
186	HPA061745	LIN28B	ENSG00000187772
187	HPA048910	LIPE	ENSG00000079435
188	HPA022913	LLGL2	ENSG00000073350
189	HPA055305	LLGL2	ENSG00000073350
190	HPA020923	LMO7	ENSG00000136153
191	HPA050184	LMO7	ENSG00000136153
192	HPA054562	MAPK12	ENSG00000188130
193	HPA054756	MAPK12	ENSG00000188130
194	HPA071800	MAPK8	ENSG00000107643
195	HPA054325	MARK2	ENSG00000072518
196	HPA035196	MCEE	ENSG00000124370
197	HPA031496	MCM2	ENSG00000073111
198	HPA031495	MCM2	ENSG00000073111
199	HPA027157	MDH1	ENSG00000014641
200	HPA034741	MDH1B	ENSG00000138400
201	HPA041052	MDH1B	ENSG00000138400
202	HPA045159	MDM2	ENSG00000135679
203	HPA064205	MDM2	ENSG00000135679
204	HPA019095	METAP2	ENSG00000111142
205	HPA049601	METAP2	ENSG00000111142
206	HPA052707	MLH1	ENSG00000076242
207	HPA051305	MLH3	ENSG00000119684
208	HPA072277	MLH3	ENSG00000119684
209	HPA049868	MLLT4	ENSG00000130396
210	HPA030213	MLLT4	ENSG00000130396
211	HPA055204	MMP11	ENSP00000215743
212	HPA036081	MSH3	ENSG00000113318
213	HPA036080	MSH3	ENSG00000113318
214	HPA053069	MSRA	ENSG00000175806
215	HPA035971	MUT	ENSG00000146085
216	HPA035972	MUT	ENSG00000146085
217	HPA034789	MYC	ENSG00000136997
218	HPA034790	MYC	ENSG00000136997
219	HPA048607	MYCN	ENSG00000134323
220	HPA047541	MYH10	ENSG00000133026
221	HPA057198	MYH10	ENSG00000133026
222	HPA045201	NODAL	ENSG00000156574
223	HPA003871	NOS2	ENSG00000007171
224	HPA038086	NOS2	ENSG00000007171
225	HPA040212	NOS3	ENSG00000164867
226	HPA074332	NOS3	ENSG00000164867
227	HPA023536	NOTCH2	ENSG00000134250
228	HPA064511	NOTCH2	ENSG00000134250
229	HPA044392	NOTCH3	ENSG00000074181
230	HPA067424	NOTCH3	ENSG00000074181
231	HPA051009	NOTCH4	ENSG00000204301
232	HPA054974	NRP2	ENSG00000118257
233	HPA039980	NRP2	ENSG00000118257
234	HPA017357	NT5E	ENSG00000135318
235	HPA048043	NT5E	ENSG00000135318
236	HPA039202	NUDT6	ENSG00000170917
237	HPA066115	NUDT6	ENSG00000170917
238	HPA037925	OBFC1	ENSG00000107960
239	HPA037924	OBFC1	ENSG00000107960
240	HPA053950	OXCT2	ENSG00000198754
241	HPA030443	PARD3	ENSG00000148498
242	HPA041551	PARD6A	ENSG00000102981
243	HPA048094	PARD6A	ENSG00000102981
244	HPA043922	PC	ENSG00000173599
245	HPA070392	PC	ENSG00000173599
246	HPA030305	PDK3	ENSG00000067992
247	HPA072492	PDK3	ENSG00000067992
248	HPA045852	PDK4	ENSG00000004799
249	HPA056731	PDK4	ENSG00000004799
250	HPA049143	PDPR	ENSG00000090857
251	HPA049815	PDPR	ENSG00000090857
252	HPA050314	PGAM2	ENSG00000164708
253	HPA040744	PGLS	ENSG00000130313
254	HPA042032	PGLS	ENSG00000130313
255	HPA058851	PGM2	ENSG00000169299
256	HPA040676	PGM2	ENSG00000169299
257	HPA041064	PIF1	ENSG00000140451
258	HPA072170	PIF1	ENSG00000140451
259	HPA050062	PLA2G4A	ENSG00000116711
260	HPA055080	PLA2G5	ENSG00000127472
261	HPA003412	PLAT	ENSG00000104368
262	HPA036681	PLCG1	ENSG00000124181
263	HPA036682	PLCG1	ENSG00000124181
264	HPA031012	PMS1	ENSG00000064933
265	HPA069764	PMS1	ENSG00000064933
266	HPA043839	PMS2	ENSG00000122512
267	HPA047085	PMS2	ENSG00000122512
268	HPA042550	PPL	ENSG00000118898
269	HPA059859	PPL	ENSG00000118898
270	HPA037916	PRDX5	ENSG00000126432
271	HPA037915	PRDX5	ENSG00000126432
272	HPA044540	PRKAA2	ENSG00000162409
273	HPA074864	PRKAA2	ENSG00000162409
274	HPA048321	PRKCB	ENSG00000166501
275	HPA069015	PRKCB	ENSG00000166501
276	HPA042754	PRNP	ENSG00000171867
277	HPA041408	PROK2	ENSG00000163421
278	HPA036967	PTCH1	ENSG00000185920
279	HPA075072	PTCH1	ENSG00000185920
280	HPA038673	PTGES3	ENSG00000110958
281	HPA036725	PTGR1	ENSG00000106853
282	HPA036724	PTGR1	ENSG00000106853
283	HPA052242	PVRL3	ENSG00000177707
284	HPA054496	PYCARD	ENSG00000103490
285	HPA049354	RAB5A	ENSG00000144566
286	HPA008752	RAD18	ENSG00000070950
287	HPA020044	RAD21	ENSG00000164754
288	HPA043635	RAD51	ENSG00000051180
289	HPA039310	RAD51	ENSG00000051180
290	HPA036393	RASA1	ENSG00000145715
291	HPA040735	RASSF1	ENSG00000068028
292	HPA064410	RASSF1	ENSG00000068028
293	HPA039890	RBBP8	ENSG00000101773
294	HPA052946	RBBP8	ENSG00000101773
295	HPA035751	RFC1	ENSG00000035928
296	HPA046116	RFC1	ENSG00000035928
297	HPA050731	RNF8	ENSG00000112130
298	HPA064925	RNF8	ENSG00000112130
299	HPA048588	S1PR1	ENSG00000170989
300	HPA062977	S1PR1	ENSG00000170989
301	HPA031190	SART1	ENSG00000175467
302	HPA031189	SART1	ENSG00000175467
303	HPA041981	SDHA	ENSG00000073578
304	HPA064582	SDHA	ENSG00000073578
305	HPA062891	SGCE	ENSG00000127990
306	HPA052029	SHH	ENSG00000164690
307	HPA052132	SIGLEC11	ENSG00000161640
308	HPA047463	SIRPB1	ENSG00000101307
309	HPA030970	SIRT6	ENSG00000077463
310	HPA065171	SIRT6	ENSG00000077463
311	HPA054633	SKP2	ENSG00000145604
312	HPA031345	SLC2A1	ENSG00000117394
313	HPA042377	SLC39A6	ENSG00000141424
314	HPA041795	SLX4	ENSG00000188827
315	HPA048602	SLX4	ENSG00000188827
316	HPA051193	SMAD6	ENSG00000137834
317	HPA052205	SMG6	ENSG00000070366
318	HPA052119	SNAI1	ENSG00000124216
319	HPA036994	SORBS1	ENSG00000095637
320	HPA045725	SOX2	ENSG00000181449
321	HPA039435	SUCLA2	ENSG00000136143
322	HPA039536	SUCLA2	ENSG00000136143
323	HPA036684	SUCLG1	ENSG00000163541
324	HPA036683	SUCLG1	ENSG00000163541
325	HPA042449	SYMPK	ENSG00000125755
326	HPA041756	SYMPK	ENSG00000125755
327	HPA040373	TALDO1	ENSG00000177156
328	HPA036786	TCF20	ENSG00000100207
329	HPA036785	TCF20	ENSG00000100207
330	HPA062476	TCF3	ENSG00000071564
331	HPA000938	TEP1	ENSG00000129566
332	HPA029206	TEP1	ENSG00000129566
333	HPA048379	TERF1	ENSG00000147601
334	HPA074949	TERF1	ENSG00000147601
335	HPA054641	TERT	ENSG00000164362
336	HPA059959	TERT	ENSG00000164362
337	HPA042297	TGFA	ENSG00000163235
338	HPA055602	TGFA	ENSG00000163235
339	HPA065065	TGFB2	ENSG00000092969
340	HPA066883	THBS2	ENSG00000186340
341	HPA030910	TIAM1	ENSG00000156299
342	HPA069498	TIAM1	ENSG00000156299
343	HPA027432	TIE1	ENSG00000066056
344	HPA053417	TIMP1	ENSG00000102265
345	HPA001813	TJP2	ENSG00000119139
346	HPA053337	TJP3	ENSG00000105289
347	HPA046863	TJP3	ENSG00000105289
348	HPA059249	TM9SF1	ENSP00000261789
349	HPA051501	TMEFF1	ENSG00000241697
350	HPA051979	TMEM132A	ENSG00000006118
351	HPA060492	TMEM132A	ENSG00000006118
352	HPA057119	TMEM86A	ENSP00000280734
353	HPA055037	TNF	ENSG00000232810
354	HPA064998	TNF	ENSG00000232810
355	HPA045835	TNFSF10	ENSG00000121858
356	HPA036606	TNKS2	ENSG00000107854
357	HPA057512	TNKS2	ENSG00000107854
358	HPA036738	TOPBP1	ENSG00000163781
359	HPA073688	TOPBP1	ENSG00000163781
360	HPA068949	TP73	ENSG00000078900
361	HPA027204	TP73	ENSG00000078900
362	HPA037710	TPP1	ENSG00000166340
363	HPA044868	TPP1	ENSG00000166340
364	HPA042989	TRAPPC6A	ENSG00000007255
365	HPA043043	TRAPPC6A	ENSG00000007255
366	HPA001395	TXNRD1	ENSG00000198431
367	HPA043871	TXNRD1	ENSG00000198431
368	HPA041863	UQCRFS1	ENSG00000169021
369	HPA050339	UQCRFS1	ENSG00000169021
370	HPA063777	VCL	ENSG00000035403
371	HPA045288	WASF2	ENSG00000158195
372	HPA038017	WWC1	ENSG00000113645
373	HPA044305	XBP1	ENSG00000100219
374	HPA042129	XIAP	ENSG00000101966
375	HPA030997	XPA	ENSG00000136936
376	HPA035706	XPC	ENSG00000154767
377	HPA038885	YAP1	ENSG00000137693
378	HPA034838	YBX3	ENSG00000060138

## Sheet: Table S2
#	Antibody	Gene	ENSG
1	HPA038123	TSHZ2	ENSG00000182463
2	HPA000703	ZBTB42	ENSG00000179627
3	HPA000592	EMID1	ENSG00000186998
4	HPA003190	SCUBE1	ENSG00000159307
5	HPA003645	SLC7A4	ENSG00000099960
6	HPA000755	ZBTB33	ENSG00000177485
7	HPA005732	ZBTB33	ENSG00000177485
8	HPA001570	EGFL6	ENSG00000198759
9	HPA001938	EGFL6	ENSG00000198759
10	HPA006003	EGFL6	ENSG00000198759
11	HPA001844	SHC1	ENSG00000160691
12	HPA001815	VWF	ENSG00000110799
13	HPA002082	VWF	ENSG00000110799
14	HPA001612	FBLN1	ENSG00000077942
15	HPA001642	FBLN1	ENSG00000077942
16	HPA003876	FOXP1	ENSG00000114861
17	HPA001859	LAMB2	ENSG00000172037
18	HPA001895	LAMB2	ENSG00000172037
19	HPA004332	FGFBP1	ENSG00000137440
20	HPA001908	LAMC1	ENSG00000135862
21	HPA001909	LAMC1	ENSG00000135862
22	HPA002531	IRF8	ENSG00000140968
23	HPA005711	BLZF1	ENSG00000117475
24	HPA004426	PSAP	ENSG00000197746
25	HPA004850	CFTR	ENSG00000001626
26	HPA005905	FURIN	ENSG00000140564
27	HPA007175	DLX1	ENSG00000144355
28	HPA004920	MMP1	ENSG00000196611
29	HPA007261	KRT9	ENSG00000171403
30	HPA007575	S100A6	ENSG00000197956
31	HPA007695	NIM1	ENSG00000177453
32	HPA007583	COL3A1	ENSG00000168542
33	HPA007896	TNFAIP6	ENSG00000123610
34	HPA008068	COL3A1	ENSG00000168542
35	HPA008060	S100A6	ENSG00000197956
36	HPA008130	MMP1	ENSG00000196611
37	HPA008996	JPH1	ENSG00000104369
38	HPA009673	KRT9	ENSG00000171403
39	HPA009413	JPH1	ENSG00000104369
40	HPA011143	ENG	ENSG00000106991
41	HPA011862	ENG	ENSG00000106991
42	HPA011943	ZP2	ENSG00000103310
43	HPA001577	SHC1	ENSG00000160691
44	HPA011296	ZP2	ENSG00000103310
45	HPA014125	HCAR1	ENSG00000196917
46	HPA014089	GPR15	ENSG00000154165
47	HPA014853	GJC3	ENSG00000176402
48	HPA015024	GJC3	ENSG00000176402
49	HPA015600	GAP43	ENSG00000172020
50	HPA012854	FBN2	ENSG00000138829
51	HPA015069	TYW1	ENSG00000198874
52	HPA015493	SORBS3	ENSG00000120896
53	HPA017330	CALD1	ENSG00000122786
54	HPA018005	ZNF559	ENSG00000188321
55	HPA018015	IFNAR1	ENSG00000142166
56	HPA018034	SLC30A7	ENSG00000162695
57	HPA017892	ZNF408	ENSG00000175213
58	HPA018682	FGF9	ENSG00000102678
59	HPA019063	C1orf64	ENSG00000183888
60	HPA019518	HABP2	ENSG00000148702
61	HPA020540	SULT1C3	ENSG00000196228
62	HPA020545	SULT1C3	ENSG00000196228
63	HPA021074	HABP2	ENSG00000148702
64	HPA020225	HBP1	ENSG00000105856
65	HPA021369	ADAMTS3	ENSG00000156140
66	HPA021602	PLG	ENSG00000122194
67	HPA021377	ADAMTS3	ENSG00000156140
68	HPA021368	ADAMTS3	ENSG00000156140
69	HPA022432	ACKR6	ENSG00000091622
70	HPA022244	CSF1	ENSG00000184371
71	HPA021939	CFTR	ENSG00000001626
72	HPA023307	FAM166A	ENSG00000188163
73	HPA023373	MRPL45	ENSG00000174100
74	HPA023382	LRRC45	ENSG00000169683
75	HPA023385	MRPL45	ENSG00000174100
76	HPA023626	ITGB6	ENSG00000115221
77	HPA023873	C9orf72	ENSG00000147894
78	HPA023897	ADAMTS3	ENSG00000156140
79	HPA023808	C8B	ENSG00000021852
80	HPA024358	TRIM56	ENSG00000169871
81	HPA024217	LAMC2	ENSG00000058085
82	HPA024638	LAMC2	ENSG00000058085
83	HPA025703	BLZF1	ENSG00000117475
84	HPA024169	LAMC2	ENSG00000058085
85	HPA026676	C1orf64	ENSG00000183888
86	HPA027165	CD5L	ENSG00000073754
87	HPA027135	SCP2	ENSG00000116171
88	HPA026944	HCAR1	ENSG00000196917
89	HPA027331	BLZF1	ENSG00000117475
90	HPA027095	PDCD10	ENSG00000114209
91	HPA027317	SCP2	ENSG00000116171
92	HPA028217	C8A	ENSG00000157131
93	HPA029018	AMFR	ENSG00000159461
94	HPA029072	ALDH6A1	ENSG00000119711
95	HPA031212	COL21A1	ENSG00000124749
96	HPA031981	ABCC11	ENSG00000121270
97	HPA031979	ABCC11	ENSG00000121270
98	HPA035299	NOX1	ENSG00000007952
99	HPA036098	AMBN	ENSG00000178522
100	HPA035965	MBD5	ENSG00000204406
101	HPA035964	MBD5	ENSG00000204406
102	HPA036017	ANG	ENSG00000214274
103	HPA035300	NOX1	ENSG00000007952
104	HPA036996	ARMC8	ENSG00000114098
105	HPA035900	MED28	ENSG00000118579
106	HPA034793	CLEC3B	ENSG00000163815
107	HPA038617	CXorf56	ENSG00000018610
108	HPA038245	CXorf56	ENSG00000018610
109	HPA041995	SPNS1	ENSG00000169682
110	HPA042201	HIST4H4	ENSG00000197837
111	HPA042620	RPIA	ENSG00000153574
112	HPA044494	DEFB134	ENSG00000205882
113	HPA042384	ARSK	ENSG00000164291
114	HPA043568	PGLYRP2	ENSG00000161031
115	HPA044081	GPC5	ENSG00000179399
116	HPA045005	OR4D5	ENSG00000171014
117	HPA046540	LAMC2	ENSG00000058085
118	HPA047052	TYW1	ENSG00000198874
119	HPA047904	SERHL2	ENSG00000183569
120	HPA049975	PFKFB2	ENSG00000123836
121	HPA051260	NCOA4	ENSG00000138293
122	HPA051774	C14orf182	ENSG00000214900
123	HPA053142	TMEM31	ENSG00000179363
124	HPA053326	CFH	ENSG00000000971
125	HPA054191	VARS	ENSG00000204394
126	HPA054688	MMP1	ENSG00000196611
127	HPA055105	ZBTB42	ENSG00000179627
128	HPA055821	TGFB1	ENSG00000105329
129	HPA066763	MMP1	ENSG00000196611
130	HPA031456	MMP1	ENSG00000196611
131	HPA029974	FOXM1	ENSG00000111206
132	HPA029356	ABCA9	ENSG00000154258
133	HPA031213	COL21A1	ENSG00000124749
134	HPA030233	ZNF280D	ENSG00000137871
135	HPA029519	C9orf72	ENSG00000147894
136	HPA031210	COL21A1	ENSG00000124749
137	HPA031980	ABCC11	ENSG00000121270
138	HPA030462	KCNK10	ENSG00000100433
139	HPA029075	ALDH6A1	ENSG00000119711
140	HPA030819	MYB	ENSG00000118513
141	HPA031982	ABCC11	ENSG00000121270
142	HPA028971	APLP1	ENSG00000105290
143	HPA029082	CPZ	ENSG00000109625
144	HPA031747	DEPDC5	ENSG00000100150
145	HPA031023	SLC7A4	ENSG00000099960
146	HPA034794	CLEC3B	ENSG00000163815
147	HPA035347	ECM2	ENSG00000106823
148	HPA035591	EYS	ENSG00000188107
149	HPA035666	DLX1	ENSG00000144355
150	HPA036060	FLT4	ENSG00000037280
151	HPA036099	AMBN	ENSG00000178522
152	HPA030932	COL18A1	ENSG00000182871
153	HPA030933	COL18A1	ENSG00000182871
154	HPA036269	EYS	ENSG00000188107
155	HPA036241	NAF1	ENSG00000145414
156	HPA036104	COL18A1	ENSG00000182871
157	HPA036349	ITGB4	ENSG00000132470
158	HPA036598	SLC39A12	ENSG00000148482
159	HPA035348	ECM2	ENSG00000106823
160	HPA036177	PLCH1	ENSG00000114805
161	HPA036348	ITGB4	ENSG00000132470
162	HPA037923	SH3PXD2A	ENSG00000107957
163	HPA034948	RTN2	ENSG00000125744
164	HPA037922	SH3PXD2A	ENSG00000107957
165	HPA038817	ADAMTS8	ENSG00000134917
166	HPA038725	ALKBH8	ENSG00000137760
167	HPA038511	PPRC1	ENSG00000148840
168	HPA038520	CCDC65	ENSG00000139537
169	HPA038265	ZNF837	ENSG00000152475
170	HPA037493	DNAH12	ENSG00000174844
171	HPA039022	CCDC62	ENSG00000130783
172	HPA039361	PRLHR	ENSG00000119973
173	HPA039291	STIP1	ENSG00000168439
174	HPA039405	RPGRIP1L	ENSG00000103494
175	HPA039490	NCKAP1L	ENSG00000123338
176	HPA040152	GPC5	ENSG00000179399
177	HPA040692	IGFALS	ENSG00000099769
178	HPA040431	ATP2B4	ENSG00000058668
179	HPA040025	HMMR	ENSG00000072571
180	HPA039288	CSF2	ENSG00000164400
181	HPA040976	CHTF18	ENSG00000127586
182	HPA041146	PPP1R3D	ENSG00000132825
183	HPA041407	ACD	ENSG00000102977
184	HPA041558	ADPRHL1	ENSG00000153531
185	HPA040772	NCKAP1L	ENSG00000123338
186	HPA041775	SNX32	ENSG00000172803
187	HPA041345	KARS	ENSG00000065427
188	HPA041849	DOCK6	ENSG00000130158
189	HPA042105	ACD	ENSG00000102977
190	HPA041901	DOCK6	ENSG00000130158
191	HPA040948	IGFALS	ENSG00000099769
192	HPA042474	GTSF1L	ENSG00000124196
193	HPA042833	ZNF837	ENSG00000152475
194	HPA042649	RPIA	ENSG00000153574
195	HPA043078	MBD5	ENSG00000204406
196	HPA043423	MAMSTR	ENSG00000176909
197	HPA041737	CORO1C	ENSG00000110880
198	HPA043945	DHRS12	ENSG00000102796
199	HPA043951	ADPRHL1	ENSG00000153531
200	HPA043800	ZNF552	ENSG00000178935
201	HPA043883	LECT2	ENSG00000145826
202	HPA044545	ANG	ENSG00000214274
203	HPA043727	XPO7	ENSG00000130227
204	HPA044428	RTN4RL1	ENSG00000185924
205	HPA044869	ARMC8	ENSG00000114098
206	HPA044062	STIP1	ENSG00000168439
207	HPA045114	CCZ1	ENSG00000122674
208	HPA043899	FAM170B	ENSG00000172538
209	HPA043930	LOX	ENSG00000113083
210	HPA045469	TRAPPC10	ENSG00000160218
211	HPA042988	SPNS1	ENSG00000169682
212	HPA044498	METTL13	ENSG00000010165
213	HPA045884	DLX1	ENSG00000144355
214	HPA045881	AMBN	ENSG00000178522
215	HPA046186	WDR64	ENSG00000162843
216	HPA046311	PGLYRP2	ENSG00000161031
217	HPA044339	CSF1	ENSG00000184371
218	HPA044324	NARF	ENSG00000141562
219	HPA045087	TMEM31	ENSG00000179363
220	HPA046048	DEPDC5	ENSG00000100150
221	HPA046539	LAMC2	ENSG00000058085
222	HPA046710	VARS	ENSG00000204394
223	HPA046731	EED	ENSG00000074266
224	HPA047130	IRX5	ENSG00000176842
225	HPA047516	TGFB1	ENSG00000105329
226	HPA047990	GPR15	ENSG00000154165
227	HPA047998	NPY2R	ENSG00000185149
228	HPA048058	CSF2	ENSG00000164400
229	HPA048153	XPO7	ENSG00000130227
230	HPA048301	ALS2CL	ENSG00000178038
231	HPA048705	TMEM86A	ENSG00000151117
232	HPA048547	CHAT	ENSG00000070748
233	HPA048682	PAPLN	ENSG00000100767
234	HPA048823	PLG	ENSG00000122194
235	HPA048838	PDCD10	ENSG00000114209
236	HPA049085	ARSH	ENSG00000205667
237	HPA049039	ZNF408	ENSG00000175213
238	HPA049176	CFH	ENSG00000000971
239	HPA049377	PSMA8	ENSG00000154611
240	HPA049423	DOCK6	ENSG00000130158
241	HPA049424	DOCK6	ENSG00000130158
242	HPA048986	TM9SF1	ENSG00000100926
243	HPA049551	CD5L	ENSG00000073754
244	HPA049597	GPR144	ENSG00000180264
245	HPA049807	ZNF212	ENSG00000170260
246	HPA049846	ADAM11	ENSG00000073670
247	HPA049844	SLCO1B3	ENSG00000111700
248	HPA050006	CCZ1	ENSG00000122674
249	HPA050011	ARSH	ENSG00000205667
250	HPA050033	LAMB2	ENSG00000172037
251	HPA050070	AOC2	ENSG00000131480
252	HPA050143	AMBN	ENSG00000178522
253	HPA050197	SERPINB12	ENSG00000166634
254	HPA050423	TRAPPC10	ENSG00000160218
255	HPA050610	FAM170B	ENSG00000172538
256	HPA050713	SLC7A6	ENSG00000103064
257	HPA050795	C9orf72	ENSG00000147894
258	HPA050892	SLCO1B3	ENSG00000111700
259	HPA050884	TNFAIP6	ENSG00000123610
260	HPA051011	SLC44A5	ENSG00000137968
261	HPA051046	DEFB124	ENSG00000180383
262	HPA051358	MMP7	ENSG00000137673
263	HPA051476	F2	ENSG00000180210
264	HPA051780	CDC25C	ENSG00000158402
265	HPA052113	ABCA9	ENSG00000154258
266	HPA052195	FAM166A	ENSG00000188163
267	HPA052252	ARSK	ENSG00000164291
268	HPA052507	XAGE2	ENSG00000185751
269	HPA052760	TMEM31	ENSG00000179363
270	HPA052825	SLC23A2	ENSG00000089057
271	HPA052900	PSAP	ENSG00000197746
272	HPA052999	MDS2	ENSG00000197880
273	HPA053006	NARF	ENSG00000141562
274	HPA053062	TRIM56	ENSG00000169871
275	HPA053299	ADAM11	ENSG00000073670
276	HPA053453	PAPLN	ENSG00000100767
277	HPA053655	C8B	ENSG00000021852
278	HPA053684	S100PBP	ENSG00000116497
279	HPA053705	METTL13	ENSG00000010165
280	HPA053762	ZNF552	ENSG00000178935
281	HPA053984	VEGFA	ENSG00000112715
282	HPA054097	MFAP4	ENSG00000166482
283	HPA054317	C8A	ENSG00000157131
284	HPA054385	HIST4H4	ENSG00000197837
285	HPA054178	ZNF212	ENSG00000170260
286	HPA054698	F2	ENSG00000180210
287	HPA054856	CDC25C	ENSG00000158402
288	HPA054823	ABCA9	ENSG00000154258
289	HPA055204	MMP11	ENSG00000099953
290	HPA055227	SYNE3	ENSG00000176438
291	HPA055257	YIF1B	ENSG00000167645
292	HPA055243	VWC2	ENSG00000188730
293	HPA055488	SERHL2	ENSG00000183569
294	HPA055456	TNFAIP6	ENSG00000123610
295	HPA055628	SLC7A4	ENSG00000099960
296	HPA055881	ADAMTS8	ENSG00000134917
297	HPA055941	XAGE5	ENSG00000171405
298	HPA056209	CHTF18	ENSG00000127586
299	HPA056410	HCAR1	ENSG00000196917
300	HPA056556	SLK	ENSG00000065613
301	HPA057118	GRHL3	ENSG00000158055
302	HPA057119	TMEM86A	ENSG00000151117
303	HPA057573	CCDC65	ENSG00000139537
304	HPA057746	CORIN	ENSG00000145244
305	HPA057954	RPIA	ENSG00000153574
306	HPA057972	AMBN	ENSG00000178522
307	HPA057978	PLCH1	ENSG00000114805
308	HPA058315	DHRS12	ENSG00000102796
309	HPA058583	SERPINB12	ENSG00000166634
310	HPA058203	DNAH12	ENSG00000174844
311	HPA058246	LECT2	ENSG00000145826
312	HPA058750	PUS7L	ENSG00000129317
313	HPA058741	CCDC62	ENSG00000130783
314	HPA058804	RPGRIP1L	ENSG00000103494
315	HPA059045	XAGE5	ENSG00000171405
316	HPA059249	TM9SF1	ENSG00000100926
317	HPA059314	SLC23A2	ENSG00000089057
318	HPA059726	SLC39A12	ENSG00000148482
319	HPA059960	GRHL3	ENSG00000158055
320	HPA060089	EED	ENSG00000074266
321	HPA060334	TMEM150B	ENSG00000180061
322	HPA060368	SULT1C3	ENSG00000196228
323	HPA060549	AMBN	ENSG00000178522
324	HPA060835	VARS	ENSG00000204394
325	HPA061140	EED	ENSG00000074266
326	HPA061163	AL354993.1	ENSG00000227164
327	HPA061225	MMP1	ENSG00000196611
328	HPA061350	TNFRSF10D	ENSG00000173530
329	HPA061514	ALKBH8	ENSG00000137760
330	HPA061524	HMMR	ENSG00000072571
331	HPA062045	PPP1R3D	ENSG00000132825
332	HPA062006	CSF2	ENSG00000164400
333	HPA062076	IRX5	ENSG00000176842
334	HPA062410	GJC3	ENSG00000176402
335	HPA062292	WDR64	ENSG00000162843
336	HPA062675	YIF1B	ENSG00000167645
337	HPA063069	DVL1	ENSG00000107404
338	HPA063033	HIST4H4	ENSG00000197837
339	HPA062838	HCAR1	ENSG00000196917
340	HPA063232	NARF	ENSG00000141562
341	HPA063302	VEGFA	ENSG00000112715
342	HPA063385	HCAR1	ENSG00000196917
343	HPA063564	CORO1C	ENSG00000110880
344	HPA063575	PFKFB2	ENSG00000123836
345	HPA063641	ARSH	ENSG00000205667
346	HPA063662	MMP7	ENSG00000137673
347	HPA064011	MYB	ENSG00000118513
348	HPA064195	CORIN	ENSG00000145244
349	HPA063434	GJC3	ENSG00000176402
350	HPA064356	SLC7A4	ENSG00000099960
351	HPA064729	ZP2	ENSG00000103310
352	HPA064695	KCNK10	ENSG00000100433
353	HPA064999	DVL1	ENSG00000107404
354	HPA065228	ADAM11	ENSG00000073670
355	HPA065066	NCOA4	ENSG00000138293
356	HPA065387	TNFRSF10D	ENSG00000173530
357	HPA065485	ZNF559	ENSG00000188321
358	HPA065735	CHAT	ENSG00000070748
359	HPA066035	SULT1C3	ENSG00000196228
360	HPA066128	NCKAP1L	ENSG00000123338
361	HPA066090	NAF1	ENSG00000145414
362	HPA066785	XAGE5	ENSG00000171405
363	HPA066961	ZBTB42	ENSG00000179627
364	HPA066991	CDC25C	ENSG00000158402
365	HPA067007	FGF9	ENSG00000102678
366	HPA067113	BLZF1	ENSG00000117475
367	HPA067271	ADAM11	ENSG00000073670
368	HPA067470	ITGB6	ENSG00000115221
369	HPA067440	ENG	ENSG00000106991
370	HPA067590	MMP1	ENSG00000196611
371	HPA068586	ZNF837	ENSG00000152475
372	HPA027103	EYS	ENSG00000188107
373	HPA027133	EYS	ENSG00000188107
374	HPA027242	S100PBP	ENSG00000116497
375	HPA027477	EYS	ENSG00000188107
376	HPA027344	SERTAD4	ENSG00000082497
377	HPA024768	LRRC45	ENSG00000169683
378	HPA028441	PSMA5	ENSG00000143106
379	HPA028392	PSMA5	ENSG00000143106
380	HPA029040	MTHFD1L	ENSG00000120254
381	HPA029104	RGN	ENSG00000130988
382	HPA029073	ALDH6A1	ENSG00000119711
383	HPA029928	WRAP53	ENSG00000141499
384	HPA029103	RGN	ENSG00000130988
385	HPA030234	ZNF280D	ENSG00000137871
386	HPA030346	FRMD1	ENSG00000153303
387	HPA030347	FRMD1	ENSG00000153303
388	HPA028806	ZNF260	ENSG00000254004
389	HPA038001	METTL14	ENSG00000145388
390	HPA019590	IL7	ENSG00000104432

## Sheet: Table S7
#	HPA	Gene	Expressed in breast	SBA (Paired antibodies)	Epitope Mapping (Sequence)	Western Blot in Plasma (Mw)	ICMS		Method	Annotation	Explanation
1	HPA023626	ITGB6	Yes	Not supportive	N/A	Uncertain	Supportive		WB	Supportive	Bands at predicted molecular weight (< ± 20%)
2	HPA031981	ABCC11	Yes	Supportive	N/A	N/A	Supportive			Uncertain	No bands detected
3	HPA064845	ACOX2	Yes	Not supportive	Supportive	Supportive	Not supportive			N/A	No data available
4	HPA001577	SHC1	Yes	N/A	N/A	N/A	Not supportive			Not supportive	Bands at other than predicted molecular weights (> ± 20%)
5	HPA050009	CFLAR	Yes	N/A	N/A	N/A	Uncertain		ICMS	Supportive	Target protein was enriched
6	HPA054101	FANCD2	Yes	Supportive	Supportive	Not supportive	Not supportive			Uncertain	No peptides enriched
7	HPA026676	C1orf64/ERRF	Yes	Not supportive	N/A	Not supportive	Supportive			N/A	No data available
8	HPA065387	TNFRSF10D	Yes	Not supportive	N/A	Supportive	Not supportive			Not supportive	Other proteins were enriched
9	HPA061700	F11R	Yes	Supportive	N/A	Uncertain	Supportive		SBA	Supportive	Correlating with paired antibody (rho > 0.5)
10	HPA040735	RASSF1	Yes	N/A	N/A	N/A	Supportive			Uncertain	Not correlating with paired antibody (rho < 0.5)
11	HPA047130	IRX5	Yes	N/A	N/A	Uncertain	Uncertain			N/A	No paired antibody available
12	HPA042270	IL4	No	N/A	N/A	N/A	Supportive			Not supportive	Not correlation with other and correlation paired antibodies (rho > 0.5)
13	HPA069474	AGER	No	Not supportive	N/A	N/A	N/A		Epitope mapping	Supportive	Peptide epitopes deteced and not found in high abundant plasma proteins
14	HPA007175	DLX1	No	Not supportive	N/A	N/A	N/A			Uncertain	No peptide epitopes detected
15	HPA051476	F2	No	N/A	N/A	Supportive	N/A			N/A	No data available
16	HPA049377	PSMA8	No	N/A	N/A	Uncertain	Not supportive			Not supportive	Peptide epitopes detected but also found in high abundant plasma proteins
17	HPA044963	CST6	No	N/A	N/A	Not supportive	N/A		SBA (Paired antibodies)	Supportive	At least one paired Ab show significant association to AD (p<0.01) in one of the sample sets
18	HPA037692	CYP2S1	No	N/A	N/A	Uncertain	N/A			Not supportive	Paired Ab not significant to AD (p<0.01 ) in any of the sample sets
19	HPA044494	DEFB134	No	N/A	N/A	Not supportive	N/A			N/A	No Paired Ab available
20	HPA061745	LIN28B	No	Not supportive	N/A	Uncertain	Not supportive
